# Supplementary material for: Prohibitin 1 is essential to preserve mitochondria and myelin integrity in Schwann cells
Source: Nat Commun. 2021 Jun 2;12:3285. doi: 10.1038/s41467-021-23552-8 (PMC8172551; doi:10.1038/s41467-021-23552-8)
Supplement: Supplementary file 8 — Source Data [file 41467_2021_23552_MOESM8_ESM.xlsx]

## Sheet: List of Figures
Main text								Supplementary
Figure 1	C	E	H					Supplementary Figure 1	B	E	F
Figure 2	A	C	D	F				Supplementary Figure 2	A	B	C	D
Figure 3	B	C	D	H				Supplementary Figure 3	B	C
Figure 4	A	B	C	E	G	H		Supplementary Figure 4	B
Figure 5	A	B	C	D	E			Supplementary Figure 5	B	D	E
Figure 6	B	D	E	F				Supplementary Figure 6	A	B	E	F
Figure 7	B	C	E	F				Supplementary Figure 7	A	B	C	D	E
								Supplementary Figure 8	A	B	C	D	E
								Supplementary Figure 10	A	B
								Supplementary Figure 11	A	B	C	D
								Supplementary Figure 12	C
								Supplementary Figure 13	B	C	E	F
								Supplementary Figure 14	A	B	C	D
								Supplementary Figure 15	A	C	D

## Sheet: Figure 1 C
Figure 1 C								LIST OF FIGURES
Control	Phb1-SCKO			Table Analyzed	PHB1 -P20
0.830531	0.216854
1.47972	0.226075			Column B	Phb1-SCKO
1.28113	0.181774			vs.	vs.
0.771793	0.225002			Column A	Control
0.636832
				Unpaired t test
				P value	0.0036
				P value summary	**
				Significantly different (P < 0.05)?	Yes
				One- or two-tailed P value?	Two-tailed
				t, df	t=4.295, df=7
				How big is the difference?
				Mean of column A	1
				Mean of column B	0.2124
				Difference between means (B - A) ± SEM	-0.7876 ± 0.1834
				95% confidence interval	-1.221 to -0.3539
				R squared (eta squared)	0.7249
				F test to compare variances
				F, DFn, Dfd	300.2, 4, 3
				P value	0.0006
				P value summary	***
				Significantly different (P < 0.05)?	Yes
				Data analyzed
				Sample size, column A	5
				Sample size, column B	4

## Sheet: Figure 1 E
Figure 1 E											LIST OF FIGURES
Total axons
		Control				Phb1-SCKO							Significant?	P value	Mean of Control	Mean of Phb1-SCKO	Difference	SE of difference	t ratio	df	Adjusted P Value
P20		4183	4058	4098		4337	3790	3731				P20	No	0.460139	4113	3952.67	160.333	196.409	0.816324	4	0.460139
P40		4109	4579	4265		3507	3472	3573	3335			P40	Yes	0.001279	4317.67	3471.75	845.917	129.977	6.50821	5	0.003833
P60		4233	3889	4528	3965	2246	2454	2729				P60	Yes	0.000471	4153.75	2476.33	1677.42	207.613	8.07954	5	0.002233
P90		4382	4164	4200		2439	2208	3209				P90	Yes	0.006265	4248.67	2618.67	1630	310.036	5.25745	4	0.012491
P120		4494	4296	4149		2492	2466	2857				P120	Yes	0.000447	4313	2605	1708	161.007	10.6082	4	0.002233
Myelinated axons
		Control				Phb1-SCKO							Significant?	P value	Mean of Control	Mean of Phb1-SCKO	Difference	SE of difference	t ratio	df	Adjusted P Value
P20		4182	4057	4095		4295	3727	3672				P20	No	0.351631	4111.33	3898	213.333	202.542	1.05328	4	0.351631
P40		4104	4568	4264		3247	3301	3433	3192			P40	Yes	0.000528	4312	3293.25	1018.75	129.202	7.88492	5	0.001582
P60		4223	3881	4514	3965	1425	1507	2262				P60	Yes	0.000344	4145.75	1731.33	2414.42	279.606	8.63506	5	0.001375
P90		4379	4162	4200		1435	1301	2488				P90	Yes	0.002774	4247	1741.33	2505.67	381.249	6.57227	4	0.00554
P120		4486	4288	4147		2292	2202	2234				P120	Yes	3.5e-05	4307	2242.67	2064.33	101.788	20.2807	4	0.000174
Amyelinted axons
		Control				Phb1-SCKO							Significant?	P value	Mean of Control	Mean of Phb1-SCKO	Difference	SE of difference	t ratio	df	Adjusted P Value
P20		0	0	0		29	55	50				P20	Yes	0.004967	0	44.6667	-44.6667	7.9652	5.60773	4	0.00991
P40		0	0	0		199	144	111	140			P40	Yes	0.001025	0	148.5	-148.5	21.7344	6.83249	5	0.004092
P60		0	0	0	0	804	920	464				P60	Yes	0.001409	0	729.333	-729.333	114.478	6.37094	5	0.004222
P90		0	0	0		1000	903	713				P90	Yes	0.000493	0	872	-872	84.2872	10.3456	4	0.002461
P120		0	0	0		185	254	613				P120	No	0.057392	0	350.667	-350.667	132.67	2.64314	4	0.057392

## Sheet: Figure 1 H
Figure 1 H					LIST OF FIGURES
Velocity P20				Amplitude P20				Velocity P40				Amplitude P40
Control	Phb1-SCKO			Control	Phb1-SCKO			Control	Phb1-SCKO			Control	Phb1-SCKO
31.1				2.3	0.6			49	6.8			4.1	1.9
28.85	8.9			8.6	0.9			44	7.6			2.4	0.9
29.75	9.1			5.7	1.2			47.25	6.45			3.8	0.7
17.8	9.45			1.5	0.8			41.05	8.9			3	0.3
25.35	3.5			0.9	2.9				3.95				1.3
22.2				1.2	1.6				6				0.8
				1.9	0.7
				1.1	1.7
Table Analyzed	NCV 10			Table Analyzed	Amp 10
								Table Analyzed	NCV - figure
Column B	Phb1-SCKO			Column B	Phb1-SCKO							Table Analyzed	Amp - FIgure
vs.	vs.			vs.	vs.			Column B	Phb1-SCKO
Column A	Control			Column A	Control			vs.	vs.			Column B	Phb1-SCKO
								Column A	Control			vs.	vs.
Unpaired t test				Unpaired t test								Column A	Control
P value	0.0002			P value	0.1378			Unpaired t test
P value summary	***			P value summary	ns			P value	<0.0001			Unpaired t test
Significantly different (P < 0.05)?	Yes			Significantly different (P < 0.05)?	No			P value summary	****			P value	0.0005
One- or two-tailed P value?	Two-tailed			One- or two-tailed P value?	Two-tailed			Significantly different (P < 0.05)?	Yes			P value summary	***
t, df	t=6.387, df=8			t, df	t=1.574, df=14			One- or two-tailed P value?	Two-tailed			Significantly different (P < 0.05)?	Yes
								t, df	t=23.76, df=8			One- or two-tailed P value?	Two-tailed
How big is the difference?				How big is the difference?								t, df	t=5.635, df=8
Mean of column A	25.84			Mean of column A	2.9			How big is the difference?
Mean of column B	7.738			Mean of column B	1.3			Mean of column A	45.33			How big is the difference?
Difference between means (B - A) ± SEM	-18.10 ± 2.834			Difference between means (B - A) ± SEM	-1.600 ± 1.016			Mean of column B	6.617			Mean of column A	3.325
95% confidence interval	-24.64 to -11.57			95% confidence interval	-3.780 to 0.5801			Difference between means (B - A) ± SEM	-38.71 ± 1.629			Mean of column B	0.9833
R squared (eta squared)	0.8361			R squared (eta squared)	0.1504			95% confidence interval	-42.47 to -34.95			Difference between means (B - A) ± SEM	-2.342 ± 0.4156
								R squared (eta squared)	0.986			95% confidence interval	-3.300 to -1.383
F test to compare variances				F test to compare variances								R squared (eta squared)	0.7987
F, DFn, Dfd	3.241, 5, 3			F, DFn, Dfd	13.18, 7, 7			F test to compare variances
P value	0.362			P value	0.003			F, DFn, Dfd	4.520, 3, 5			F test to compare variances
P value summary	ns			P value summary	**			P value	0.1379			F, DFn, Dfd	1.949, 3, 5
Significantly different (P < 0.05)?	No			Significantly different (P < 0.05)?	Yes			P value summary	ns			P value	0.4801
								Significantly different (P < 0.05)?	No			P value summary	ns
Data analyzed				Data analyzed								Significantly different (P < 0.05)?	No
Sample size, column A	6			Sample size, column A	8			Data analyzed
Sample size, column B	4			Sample size, column B	8			Sample size, column A	4			Data analyzed
								Sample size, column B	6			Sample size, column A	4
												Sample size, column B	6

## Sheet: Figure 2 A
Figure 2 A										LIST OF FIGURES
	Phb1			Phb2						Phb1	Phb2	Global (shared)
1	0.922731	0.954092	1.12318	0.94743	1.18912	0.863452			Comparison of Fits
5	0.903073	0.764943	0.695902	0.545329	0.593103	0.627157			Null hypothesis			One curve for all data sets
10	0.874791	0.80305	0.703947	0.49335	0.63749	0.537558			Alternative hypothesis			Different curve for each data set
20	0.900045	0.93059	0.628299	0.47023	0.497399	0.439631			P value			0.0002
60	0.57695	0.728473	0.422022	0.270738	0.292844	0.203848			Conclusion (alpha = 0.05)			Reject null hypothesis
									Preferred model			Different curve for each data set
									F (DFn, DFd)			10.24 (3, 24)
									Different curve for each data set
									Best-fit values
									Y0	0.9326	1.049
									Plateau	0.483	0.3273
									K	0.02477	0.1352
									Half Life	27.99	5.126
									Tau	40.38	7.395
									Span	0.4496	0.7219
									95% CI (profile likelihood)
									Y0	0.8005 to ???	0.8375 to 1.398
									Plateau	??? to 0.7975	0.1332 to 0.4709
									K	???	0.04583 to 0.4684
									Half Life	???	1.480 to 15.12
									Tau	???	2.135 to 21.82
									Goodness of Fit
									Degrees of Freedom	12	12
									R squared	0.4862	0.8299
									Sum of Squares	0.2234	0.1634
									Sy.x	0.1364	0.1167
									Constraints
									K	K > 0	K > 0
									One curve for all data sets
									Best-fit values
									Y0	0.9774	0.9774	0.9774
									Plateau	0.4506	0.4506	0.4506
									K	0.08238	0.08238	0.08238
									Half Life	8.414	8.414	8.414
									Tau	12.14	12.14	12.14
									Span	0.5268	0.5268	0.5268
									95% CI (profile likelihood)
									Y0	0.7993 to ???	0.7993 to ???	0.7993 to ???
									Plateau	-1.985 to 0.6355	-1.985 to 0.6355	-1.985 to 0.6355
									K	0.002876 to ???	0.002876 to ???	0.002876 to ???
									Half Life	??? to 241.1	??? to 241.1	??? to 241.1
									Tau	??? to 347.8	??? to 347.8	??? to 347.8
									Goodness of Fit
									Degrees of Freedom			27
									R squared	-0.08617	0.5733	0.4998
									Sum of Squares	0.4722	0.4097	0.8819
									Sy.x			0.1807
									Constraints
									Y0	Y0 is shared	Y0 is shared
									Plateau	Plateau is shared	Plateau is shared
									K	K > 0 and shared	K > 0 and shared
									Number of points
									# of X values	15	15
									# Y values analyzed	15	15

## Sheet: Figure 2 C
Figure 2 C										LIST OF FIGURES
	Phb1			Phb2						Phb1	Phb2	Global (shared)
1	1	0.844459	1.15554	1	0.938716	1.06128			Comparison of Fits
5	1.29335	1.27566	1.1422	1.05216	0.931302	1.7409			Null hypothesis			One curve for all data sets
10	1.16819	1.34577	0.996612	1.30793	1.59995	1.74916			Alternative hypothesis			Different curve for each data set
20	0.614573	0.814107	0.548956	0.863455	0.680447	0.564106			P value			0.6096
60	0.493619	0.377295	0.343315	0.346055	0.238155	0.335992			Conclusion (alpha = 0.05)			Do not reject null hypothesis
									Preferred model			One curve for all data sets
									F (DFn, DFd)			0.6188 (3, 24)
									Different curve for each data set
									Best-fit values
									A	20.57	19.76
									GeoMean	73.48	44.76
									GeoSD	5.742	4.686
									LnGeoMean	4.297	3.801
									LnGeoSD	1.748	1.545
									95% CI (profile likelihood)
									A	13.73 to 42.63	12.09 to 57.78
									GeoMean	29.23 to 421.1	16.37 to 587.9
									GeoSD	4.255 to 9.343	3.266 to 9.825
									LnGeoMean	3.375 to 6.043	2.796 to 6.377
									LnGeoSD	1.448 to 2.235	1.184 to 2.285
									Goodness of Fit
									Degrees of Freedom	12	12
									R squared	0.8448	0.6827
									Sum of Squares	0.2597	1.052
									Sy.x	0.1471	0.2961
									Constraints
									A	A > 0	A > 0
									GeoMean	GeoMean > 0	GeoMean > 0
									GeoSD	GeoSD > 1	GeoSD > 1
									One curve for all data sets
									Best-fit values
									A	19.82	19.82	19.82
									GeoMean	54.68	54.68	54.68
									GeoSD	5.114	5.114	5.114
									LnGeoMean	4.001	4.001	4.001
									LnGeoSD	1.632	1.632	1.632
									95% CI (profile likelihood)
									A	14.21 to 33.53	14.21 to 33.53	14.21 to 33.53
									GeoMean	26.19 to 190.9	26.19 to 190.9	26.19 to 190.9
									GeoSD	3.987 to 7.436	3.987 to 7.436	3.987 to 7.436
									LnGeoMean	3.266 to 5.252	3.266 to 5.252	3.266 to 5.252
									LnGeoSD	1.383 to 2.006	1.383 to 2.006	1.383 to 2.006
									Goodness of Fit
									Degrees of Freedom			27
									R squared	0.8145	0.6674	0.7186
									Sum of Squares	0.3102	1.103	1.413
									Sy.x			0.2288
									Constraints
									A	A > 0 and shared	A > 0 and shared
									GeoMean	GeoMean > 0 and shared	GeoMean > 0 and shared
									GeoSD	GeoSD > 1 and shared	GeoSD > 1 and shared
									Number of points
									# of X values	15	15
									# Y values analyzed	15	15

## Sheet: Figure 2 D
Figure 2 D							LIST OF FIGURES
Control	Phb1-SCKO			Table Analyzed	Phb2 -P20
0.711006	1.43049
1.83086	0.754455			Column B	Phb1-SCKO
0.521493	0.826772			vs.	vs.
1.15095	0.814291			Column A	Control
0.785692	0.622876
				Unpaired t test
				P value	0.6943
				P value summary	ns
				Significantly different (P < 0.05)?	No
				One- or two-tailed P value?	Two-tailed
				t, df	t=0.4075, df=8
				How big is the difference?
				Mean of column A	1
				Mean of column B	0.8898
				Difference between means (B - A) ± SEM	-0.1102 ± 0.2705
				95% confidence interval	-0.7339 to 0.5135
				R squared (eta squared)	0.02034
				F test to compare variances
				F, DFn, Dfd	2.736, 4, 4
				P value	0.3531
				P value summary	ns
				Significantly different (P < 0.05)?	No
				Data analyzed
				Sample size, column A	5
				Sample size, column B	5

## Sheet: Figure 2 F
Figure 2 F								LIST OF FIGURES
Control	Phb1-SCKO
0.989841	0.751614			Table Analyzed	Phb2
1.01016	0.645636
0.762134	0.479924			Column B	Phb1-SCKO
1.23787	0.402716			vs.	vs.
1.2873	0.604346			Column A	Control
0.712704	0.617047
				Unpaired t test
				P value	0.0033
				P value summary	**
				Significantly different (P < 0.05)?	Yes
				One- or two-tailed P value?	Two-tailed
				t, df	t=3.825, df=10
				How big is the difference?
				Mean of column A	1
				Mean of column B	0.5835
				Difference between means (B - A) ± SEM	-0.4165 ± 0.1089
				95% confidence interval	-0.6590 to -0.1739
				R squared (eta squared)	0.5941
				F test to compare variances
				F, DFn, Dfd	3.612, 5, 5
				P value	0.185
				P value summary	ns
				Significantly different (P < 0.05)?	No
				Data analyzed
				Sample size, column A	6
				Sample size, column B	6

## Sheet: Figure 3 B
Figure 3 B						LIST OF FIGURES
Bin Center	Control	Phb1-SCKO
200	0	0.200401
300	0.211416	0
400	2.537	0.601202
500	15.0106	10.02
600	27.4841	21.0421
700	19.8732	21.0421
800	14.1649	17.6353
900	7.18816	11.6232
1000	4.22833	3.20641
1100	3.17125	4.00802
1200	2.74841	3.60721
1300	1.69133	2.00401
1400	1.2685	2.40481
1500	0.211416	0.400802
1600	0	0.200401
1700	0	0.200401
1800	0	0.601202
1900	0	0.200401
2000	0	0.200401
2100	0.211416	0.200401
2200	0	0.200401
2300	0	0.200401
2400	0	0.200401
2500	0	0
	Control	Phb1-SCKO	Global (shared)
Comparison of Fits
Null hypothesis			One curve for all data sets
Alternative hypothesis			Different curve for each data set
P value			0.0029
Conclusion (alpha = 0.05)			Reject null hypothesis
Preferred model			Different curve for each data set
F (DFn, DFd)			5.482 (3, 42)
Different curve for each data set
Best-fit values
Amplitude	25.19	22.47
Mean	646.8	702.6
SD	142.5	159.6
Std. Error
Amplitude	1.421	1.174
Mean	9.285	9.629
SD	9.285	9.629
95% CI (asymptotic)
Amplitude	22.23 to 28.14	20.03 to 24.91
Mean	627.5 to 666.1	682.6 to 722.6
SD	123.2 to 161.9	139.6 to 179.6
Goodness of Fit
Degrees of Freedom	21	21
R squared	0.9432	0.9488
Sum of Squares	71.42	54.58
Sy.x	1.844	1.612
Constraints
SD	SD > 0	SD > 0
One curve for all data sets
Best-fit values
Amplitude	23.29	23.29	23.29
Mean	674.5	674.5	674.5
SD	155	155	155
Std. Error
Amplitude	1.031	1.031	1.031
Mean	7.926	7.926	7.926
SD	7.926	7.926	7.926
95% CI (asymptotic)
Amplitude	21.22 to 25.37	21.22 to 25.37	21.22 to 25.37
Mean	658.6 to 690.5	658.6 to 690.5	658.6 to 690.5
SD	139.1 to 171.0	139.1 to 171.0	139.1 to 171.0
Goodness of Fit
Degrees of Freedom			45
R squared	0.9224	0.9271	0.9245
Sum of Squares	97.62	77.71	175.3
Sy.x			1.974
Constraints
Amplitude	Amplitude is shared	Amplitude is shared
Mean	Mean is shared	Mean is shared
SD	SD > 0 and shared	SD > 0 and shared
Number of points
# of X values	24	24
# Y values analyzed	24	24

## Sheet: Figure 3 C
Figure 3 C						LIST OF FIGURES
Bin Center	Control	Phb1-SCKO
200	0	1.28755
300	0.858369	12.0172
400	8.58369	9.87124
500	19.3133	5.5794
600	24.0343	12.0172
700	17.1674	12.8755
800	10.7296	10.3004
900	7.29614	4.29185
1000	4.29185	9.01288
1100	2.14592	9.01288
1200	2.14592	4.29185
1300	1.28755	2.57511
1400	0.858369	2.57511
1500	0.429185	1.28755
1600	0.429185	1.28755
1700	0	0
1800	0	0
1900	0.429185	0
2000	0	0.429185
2100	0	0.429185
2200	0	0.858369
2300	0	0
	Control	Phb1-SCKO	Global (shared)
Comparison of Fits
Null hypothesis			One curve for all data sets
Alternative hypothesis			Different curve for each data set
P value			<0.0001
Conclusion (alpha = 0.05)			Reject null hypothesis
Preferred model			Different curve for each data set
F (DFn, DFd)			19.48 (3, 38)
Different curve for each data set
Best-fit values
Amplitude	22.69	10.69
Mean	613.8	672.6
SD	161.3	411.4
Std. Error
Amplitude	1.134	1.106
Mean	9.307	55.52
SD	9.318	62.19
95% CI (asymptotic)
Amplitude	20.32 to 25.07	8.376 to 13.00
Mean	594.4 to 633.3	556.4 to 788.8
SD	141.8 to 180.8	281.2 to 541.5
Goodness of Fit
Degrees of Freedom	19	19
R squared	0.9563	0.7702
Sum of Squares	46.55	104.2
Sy.x	1.565	2.342
Constraints
SD	SD > 0	SD > 0
One curve for all data sets
Best-fit values
Amplitude	15.3	15.3	15.3
Mean	640.2	640.2	640.2
SD	246.9	246.9	246.9
Std. Error
Amplitude	1.279	1.279	1.279
Mean	23.87	23.87	23.87
SD	24.82	24.82	24.82
95% CI (asymptotic)
Amplitude	12.72 to 17.88	12.72 to 17.88	12.72 to 17.88
Mean	592.0 to 688.4	592.0 to 688.4	592.0 to 688.4
SD	196.8 to 297.0	196.8 to 297.0	196.8 to 297.0
Goodness of Fit
Degrees of Freedom			41
R squared	0.8401	0.5314	0.7479
Sum of Squares	170.2	212.5	382.6
Sy.x			3.055
Constraints
Amplitude	Amplitude is shared	Amplitude is shared
Mean	Mean is shared	Mean is shared
SD	SD > 0 and shared	SD > 0 and shared
Number of points
# of X values	22	22
# Y values analyzed	22	22

[truncated: 67 more sheets: Figure 3 D, Figure 3 H, Figure 4 A, Figure 4 B, Figure 4 C, Figure 4 E, Figure 4 F, Figure 4 G, Figure 4 H, Figure 5 A, Figure 5 B, Figure 5 C, Figure 5 D, Figure 5 E, Figure 6 B, Figure 6 D, Figure 6 E, Figure 6 F, Figure 7 B, Figure 7 C …]
